# Supplementary material for: New-Generation Heterocyclic Bis-Pentamethinium Salts as Potential Cytostatic Drugs with Dual IL-6R and Mitochondria-Targeting Activity
Source: Pharmaceutics. 2022 Aug 17;14(8):1712. doi: 10.3390/pharmaceutics14081712 (PMC9416741; doi:10.3390/pharmaceutics14081712)
Supplement: Supplementary file 1 [file pharmaceutics-14-01712-s001.zip]

Archive with 1 entries (1 files):
- pharmaceutics-1825418-supplementary.pdf
